# Supplementary material for: Targeted knockout of a conserved plant mitochondrial gene by genome editing
Source: Nat Plants. 2023 Oct 9;9(11):1818–31. doi: 10.1038/s41477-023-01538-2 (PMC10654050; doi:10.1038/s41477-023-01538-2)
Supplement: Supplementary file 5 — Statistical source data (table listing the measured values on which Extended Data Fig. 8 is based). [file 41477_2023_1538_MOESM5_ESM.xlsx]

## Sheet: Sheet1
Gas exchange measurements at 400 ppm CO2 concentration Wild type:
Wild type: Respiration & Assimilation 400ppm CO2
Sample:	Leaf length [cm]:	FV/FM:	Respiration	750 µE	1500µE	2250µE	Respiration 2	Net assimilation:
			[µmol m-2s-1]:	[µmol m-2s-1]:	[µmol m-2s-1]:	[µmol m-2s-1]:	[µmol m-2s-1]:
Wild type P1 08.02.2022	17.0	0.76	-1.5	14.8	15.7	16.2	-1.7	17.9
Wild type P2 08.02.2022	18.0	0.76	-1.6	17.4	20.3	21.4	-1.7	23.1
Wild type P3 08.02.2022	17.0	0.75	-1.6	15.3	16.8	17.3	-1.7	19.0
Wild type P4 09.02.2022	18.5	0.73	-2.7	18.6	22.0	23.2	-2.1	25.3
Wild type P5 11.02.2022	19.0	0.77	-2.2	18.4	22.5	23.8	-2.1	25.9
Wild type P6 19.05.2022	22.5	0.75	-2.2	19.6	25.3	26.8	-2.5	29.3
Wild type P7 19.05.2022	21.5	0.75	-2.8	16.7	21.9	23.2	-2.6	25.8
Wild type P8 19.05.2022	21.5	0.74	-2.5	18.5	24.0	25.1	-2.2	27.3
Average:	19.4	0.75	-2.1	17.4	21.1	22.1	-2.1	24.2
STDEV.:	2.2	0.01	0.5	1.7	3.3	3.7	0.4	4.0
Wild type: Stomatal conductance and internal CO2 concentration Ci 400 ppm CO2
Sample:	0µE	750 µE	1500µE	2250µE	0µE-2	0µE ci	750 µE ci	1500µE ci	2250µE ci	0µE-2 ci
	[mmol m-2s-1]:	[mmol m-2s-1]:	[mmol m-2s-1]:	[mmol m-2s-1]:	[mmol m-2s-1]:	[ppm]:	[ppm]:	[ppm]:	[ppm]:	[ppm]:
Wild type P1 08.02.2022	35.7	333.1	286.8	305.7	46.2	462.7	310.6	292.8	294.1	447.8
Wild type P2 08.02.2022	59.2	237.6	311.7	358.9	49.8	438.1	262.7	271.4	279.7	447.3
Wild type P3 08.02.2022	46.7	271.5	309.2	350.2	38.4	448.9	292.0	293.4	299.3	466.2
Wild type P4 09.02.2022	122.4	278.4	373.3	405.1	107.5	432.6	271.1	278.5	280.1	427.9
Wild type P5 11.02.2022	94.5	345.5	480.0	546.8	86.2	432.8	292.8	298.2	301.5	436.8
Wild type P6 19.05.2022	133.5	327.5	483.7	517.4	104.3	423.5	281.8	287.1	285.5	434.7
Wild type P7 19.05.2022	181.2	243.8	364.5	405.0	120.7	422.2	271.3	278.6	281.1	430.7
Wild type P8 19.05.2022	228.6	276.0	398.3	405.9	126.5	415.3	271.1	275.6	271.5	424.5
Average:	112.7	289.2	375.9	411.9	85.0	434.5	281.7	284.5	286.6	439.5
STDEV.:	67.7	41.2	75.2	82.2	35.4	15.4	15.8	9.7	10.6	13.7
Gas exchange measurements at 400 ppm CO2 concentration Δnad9-01:
Δnad9-01 (JF1006#20SA-40C-40A-40): Respiration & Assimilation 400ppm CO2
Sample:	Leaf length [cm]:	FV/FM:	Respiration	750 µE	1500µE	2250µE	Respiration 2	Net assimilation:
			[µmol m-2s-1]:	[µmol m-2s-1]:	[µmol m-2s-1]:	[µmol m-2s-1]:	[µmol m-2s-1]:
JF1006#20SA-40C-1 16.02.2022	17.5	0.81	-2.2	9.5	11.2	12.7	-2.1	14.8
JF1006#20SA-40C-2 16.02.2022	18.0	-	-1.5	8.5	10.0	11.1	-1.4	12.5
JF1006#20SA-40C-3 16.02.2022	19.5	0.84	-1.1	5.9	6.7	8.0	-1.0	9.0
JF1006#20SA-40C-4 16.02.2022	18.0	0.81	-1.3	4.9	6.7	7.1	-1.0	8.1
JF1006#20SA-40C-5 01.03.2022	18.0	0.81	-1.8	13.3	17.0	18.0	-2.2	20.2
JF1006#20SA-40C-6 01.03.2022	17.0	0.82	-1.7	12.8	16.8	17.8	-1.8	19.6
JF1006#20SA-40C-7 30.05.2022	19.5	0.80	-1.1	6.6	7.7	8.4	-0.7	9.5
Average:	18.2	0.82	-1.5	8.8	10.9	11.9	-1.5	13.4
STDEV.:	1.0	0.01	0.4	3.3	4.4	4.5	0.6	5.0
Δnad9-01 (JF1006#20SA-40C-40A-40): Stomatal conductance and internal CO2 concentration Ci 400 ppm CO2
Sample:	0µE	750 µE	1500µE	2250µE	0µE-2	0µE ci	750 µE ci	1500µE ci	2250µE ci	0µE-2 ci
	[mmol m-2s-1]:	[mmol m-2s-1]:	[mmol m-2s-1]:	[mmol m-2s-1]:	[mmol m-2s-1]:	[ppm]:	[ppm]:	[ppm]:	[ppm]:	[ppm]:
JF1006#20SA-40C-1 16.02.2022	121.9	120.0	137.3	164.7	113.3	425.7	263.0	256.1	260.8	425.9
JF1006#20SA-40C-2 16.02.2022	174.4	145.3	149.2	159.3	151.3	410.9	294.9	279.3	273.2	411.2
JF1006#20SA-40C-3 16.02.2022	71.2	73.3	77.9	94.5	67.2	419.0	261.8	254.6	254.7	418.7
JF1006#20SA-40C-4 16.02.2022	93.3	84.5	101.4	108.7	69.5	418.3	299.9	285.1	285.4	418.3
JF1006#20SA-40C-5 01.03.2022	77.1	156.9	222.9	247.1	83.6	434.8	249.7	259.7	262.0	437.4
JF1006#20SA-40C-6 01.03.2022	27.5	102.0	170.2	196.2	36.7	493.2	193.1	223.5	234.1	475.4
JF1006#20SA-40C-7 30.05.2022	126.4	113.3	114.7	129.4	86.0	409.7	296.6	282.6	284.6	408.4
Average:	98.8	113.6	139.1	157.1	86.8	430.2	265.6	263.0	265.0	427.9
STDEV.:	47.2	30.3	48.1	52.8	36.7	29.1	37.7	21.7	18.1	23.0
Gas exchange measurements at 400 ppm CO2 concentration Δnad9-13:
Δnad9-13 (JF1006#20SGcA-40B-40): Respiration & Assimilation 400ppm CO2
Sample:	Leaf length [cm]:	FV/FM:	Respiration	750 µE	1500µE	2250µE	Respiration 2	Net assimilation:
			[µmol m-2s-1]:	[µmol m-2s-1]:	[µmol m-2s-1]:	[µmol m-2s-1]:	[µmol m-2s-1]:
JF1006#20SGcA-40B-40-1 14.02.2022	14.5	0.80	-1.7	6.5	7.3	8.6	-1.3	9.9
JF1006#20SGcA-40B-40-2 14.02.2022	17.5	0.83	-3.1	10.9	13.9	15.5	-2.4	17.9
JF1006#20SGcA-40B-40-3 14.02.2022	18.0	0.83	-1.8	9.2	10.7	11.4	-1.6	13.0
JF1006#20SGcA-40B-40-4 15.02.2022	17.0	0.84	-1.4	7.9	10.2	11.4	-1.3	12.7
JF1006#20SGcA-40B-40-5 01.03.2022	18.0	0.80	-3.0	9.3	12.5	13.1	-3.0	16.1
JF1006#20SGcA-40B-40-6 30.05.2022	22.5	0.79	-1.4	7.4	8.8	10.7	-1.3	12.1
Average:	17.9	0.82	-2.1	8.5	10.6	11.8	-1.8	13.6
STDEV.:	2.6	0.02	0.8	1.6	2.4	2.3	0.7	2.9
Δnad9-13 (JF1006#20SGcA-40B-40): Stomatal conductance and internal CO2 concentration Ci 400 ppm CO2
Sample:	0µE	750 µE	1500µE	2250µE	0µE-2	0µE ci	750 µE ci	1500µE ci	2250µE ci	0µE-2 ci
	[mmol m-2s-1]:	[mmol m-2s-1]:	[mmol m-2s-1]:	[mmol m-2s-1]:	[mmol m-2s-1]:	[ppm]:	[ppm]:	[ppm]:	[ppm]:	[ppm]:
JF1006#20SGcA-40B-40-1 14.02.2022	111.3	84.6	78.2	91.5	85.3	420.3	271.0	241.7	238.3	419.7
JF1006#20SGcA-40B-40-2 14.02.2022	161.3	168.8	185.8	194.8	140.9	429.0	282.8	263.0	253.3	424.7
JF1006#20SGcA-40B-40-3 14.02.2022	103.6	101.4	99.9	101.3	102.7	423.8	242.9	216.3	205.2	420.9
JF1006#20SGcA-40B-40-4 15.02.2022	135.5	144.5	171.4	187.5	124.2	412.5	301.7	290.7	286.5	413.1
JF1006#20SGcA-40B-40-5 01.03.2022	70.2	102.8	132.6	132.1	64.6	465.2	243.9	234.1	225.4	470.7
JF1006#20SGcA-40B-40-6 30.05.2022	102.1	102.3	110.1	137.2	86.4	416.9	275.2	260.2	261.5	419.0
Average:	114.0	117.4	129.7	140.7	100.7	428.0	269.6	251.0	245.0	428.0
STDEV.:	31.2	32.1	42.0	42.8	28.0	19.1	22.9	26.0	28.6	21.2
Gas exchange measurements at 400 ppm CO2 concentration Δnad9-29:
Δnad9-29 (JF1006#20SSaC-40A-40): Respiration & Assimilation 400ppm CO2
Sample:	Leaf length [cm]:	FV/FM:	Respiration	750 µE	1500µE	2250µE	Respiration 2	Net assimilation:
			[µmol m-2s-1]:	[µmol m-2s-1]:	[µmol m-2s-1]:	[µmol m-2s-1]:	[µmol m-2s-1]:
JF1006#20SSaC-40A-1 14.02.2022	18.5	0.77	-1.1	7.2	9.7	11.5	-0.9	12.4
JF1006#20SSaC-40A-2 14.02.2022	19.0	0.84	-1.1	6.2	7.2	8.5	-0.8	9.3
JF1006#20SSaC-40A-3 15.02.2022	17.0	0.83	-1.6	7.4	10.5	12.2	-1.5	13.7
JF1006#20SSaC-40A-4 15.02.2022	18.5	0.83	-1.1	7.0	9.5	10.9	-1.0	11.9
JF1006#20SSaC-40A-5 16.02.2022	18.0	0.84	-2.2	7.1	8.3	9.1	-1.6	10.7
JF1006#20SSaC-40A-6 30.05.2022	19.5	0.79	-1.1	5.3	7.6	8.2	-1.2	8.4
Average:	18.4	0.82	-1.4	6.7	8.8	10.1	-1.2	11.1
STDEV.:	0.9	0.03	0.5	0.8	1.3	1.7	0.3	2.0
Δnad9-29 (JF1006#20SSaC-40A-40): Stomatal conductance and internal CO2 concentration Ci 400 ppm CO2
Sample:	0µE	750 µE	1500µE	2250µE	0µE-2	0µE ci	750 µE ci	1500µE ci	2250µE ci	0µE-2 ci
	[mmol m-2s-1]:	[mmol m-2s-1]:	[mmol m-2s-1]:	[mmol m-2s-1]:	[mmol m-2s-1]:	[ppm]:	[ppm]:	[ppm]:	[ppm]:	[ppm]:
JF1006#20SSaC-40A-1 14.02.2022	100.4	96.4	114.0	137.3	92.9	413.8	270.5	252.9	251.1	410.3
JF1006#20SSaC-40A-2 14.02.2022	99.1	85.0	85.7	95.9	81.6	413.0	274.8	255.4	247.0	410.5
JF1006#20SSaC-40A-3 15.02.2022	123.6	106.4	134.4	150.8	105.9	417.0	278.0	260.9	254.8	418.7
JF1006#20SSaC-40A-4 15.02.2022	80.2	88.1	119.5	147.2	78.5	416.6	264.0	261.1	267.1	415.1
JF1006#20SSaC-40A-5 16.02.2022	121.1	117.4	124.0	128.3	111.1	425.2	293.5	280.5	274.1	418.3
JF1006#20SSaC-40A-6 30.05.2022	26.7	43.7	57.6	60.5	34.4	457.9	201.2	181.2	173.6	449.4
Average:	91.9	89.5	105.9	120.0	84.1	423.9	263.7	248.7	244.6	420.4
STDEV.:	35.7	25.4	28.7	35.2	27.5	17.2	32.2	34.4	36.2	14.7
Gas exchange measurements at 400 ppm CO2 concentration Δnad9-c03:
Δnad9-c03 (JF1006-1271#3AaA-10E): Respiration & Assimilation 400ppm CO2
Sample:	Leaf length [cm]:	FV/FM:	Respiration	750 µE	1500µE	2250µE	Respiration 2	Net assimilation:
			[µmol m-2s-1]:	[µmol m-2s-1]:	[µmol m-2s-1]:	[µmol m-2s-1]:	[µmol m-2s-1]:
JF1006-1271#3AaA-10E-1 10.02.2022	20.5	0.76	-2.6	18.0	21.8	23.0	-2.4	25.4
JF1006-1271#3AaA-10E-2 10.02.2022	19.5	0.75	-2.8	17.6	21.2	22.3	-2.9	25.2
JF1006-1271#3AaA-10E-3 10.02.2022	21.5	0.77	-1.9	20.8	25.3	26.5	-1.8	28.3
JF1006-1271#3AaA-10E-4 11.02.2022	20.0	0.78	-2.1	20.5	25.0	26.5	-2.1	27.1
JF1006-1271#3AaA-10E-5 11.02.2022	18.5	0.79	-1.8	20.5	24.0	25.2	-1.8	27.0
JF1006-1271#3AaA-10E-6 19.05.2022	23.5	0.76	-2.4	21.3	28.0	30.2	-2.5	32.7
JF1006-1271#3AaA-10E-7 19.05.2022	21.0	0.73	-2.4	19.8	26.2	27.7	-2.1	29.8
JF1006-1271#3AaA-10E-8 23.05.2022	22.0	0.61	-1.5	18.2	20.9	21.8	-1.5	23.3
Average:	20.8	0.74	-2.2	19.6	24.1	25.4	-2.1	27.4
STDEV.:	1.6	0.06	0.4	1.4	2.6	2.9	0.5	2.9
Δnad9-c03 (JF1006-1271#3AaA-10E): Stomatal conductance and internal CO2 concentration Ci 400 ppm CO2
Sample:	0µE	750 µE	1500µE	2250µE	0µE-2	0µE ci	750 µE ci	1500µE ci	2250µE ci	0µE-2 ci
	[mmol m-2s-1]:	[mmol m-2s-1]:	[mmol m-2s-1]:	[mmol m-2s-1]:	[mmol m-2s-1]:	[ppm]:	[ppm]:	[ppm]:	[ppm]:	[ppm]:
JF1006-1271#3AaA-10E-1 10.02.2022	190.5	317.0	413.0	428.9	132.4	419.2	290.7	289.4	285.9	426.3
JF1006-1271#3AaA-10E-2 10.02.2022	328.6	473.5	560.3	567.2	167.1	412.1	319.1	313.3	309.6	425.0
JF1006-1271#3AaA-10E-3 10.02.2022	154.0	314.3	501.6	575.1	106.6	415.4	270.4	288.7	294.7	422.7
JF1006-1271#3AaA-10E-4 11.02.2022	135.3	526.5	667.0	681.7	123.7	421.9	313.3	310.0	305.8	422.8
JF1006-1271#3AaA-10E-5 11.02.2022	65.5	310.2	428.2	484.6	60.8	439.8	272.7	282.0	286.6	442.8
JF1006-1271#3AaA-10E-6 19.05.2022	133.8	295.5	362.1	375.7	97.1	425.4	260.0	243.8	236.3	437.2
JF1006-1271#3AaA-10E-7 19.05.2022	144.2	232.3	338.7	366.9	97.4	423.6	241.2	246.4	247.0	431.3
JF1006-1271#3AaA-10E-8 23.05.2022	76.7	358.7	368.0	396.2	79.3	425.2	296.5	284.1	285.4	425.4
Average:	153.6	353.5	454.9	484.5	108.1	422.8	283.0	282.2	281.4	429.2
STDEV.:	81.5	97.9	113.6	113.7	33.0	8.3	26.7	25.6	26.3	7.3
Gas exchange measurements at 400 ppm CO2 concentration Δnad9-c10:
Δnad9-c10 (JF1006-1271#10AaA-10E): Respiration & Assimilation 400ppm CO2
Sample:	Leaf length [cm]:	FV/FM:	Respiration	750 µE	1500µE	2250µE	Respiration 2	Net assimilation:
			[µmol m-2s-1]:	[µmol m-2s-1]:	[µmol m-2s-1]:	[µmol m-2s-1]:	[µmol m-2s-1]:
JF1006-1271#10AaA-10E-1 10.02.2022	17.5	0.72	-3.0	18.3	21.5	22.5	-2.8	25.3
JF1006-1271#10AaA-10E-2 10.02.2022	19.0	0.69	-2.8	16.6	19.7	20.7	-2.3	23.0
JF1006-1271#10AaA-10E-3 10.02.2022	18.5	0.60	-1.8	14.9	16.3	16.9	-1.6	18.5
JF1006-1271#10AaA-10E-4 11.02.2022	20.5	0.70	-2.6	16.7	20.6	21.4	-2.1	23.5
JF1006-1271#10AaA-10E-5 11.02.2022	20.0	0.72	-2.2	18.0	22.1	23.1	-1.9	25.0
JF1006-1271#10AaA-10E-6 23.05.2022	21.0	0.63	-1.7	17.2	20.1	20.7	-1.6	22.4
JF1006-1271#10AaA-10E-7 23.05.2022	20.5	0.69	-1.2	17.8	21.1	21.7	-1.2	22.9
JF1006-1271#10AaA-10E-8 23.05.2022	21.5	0.66	-1.5	17.3	19.1	19.4	-1.3	20.9
Average:	19.8	0.68	-2.1	17.1	20.1	20.8	-1.9	22.7
STDEV.:	1.4	0.04	0.7	1.1	1.8	1.9	0.5	2.2
Δnad9-c10 (JF1006-1271#10AaA-10E): Stomatal conductance and internal CO2 concentration Ci 400ppm CO2
Sample:	0µE	750 µE	1500µE	2250µE	0µE-2	0µE ci	750 µE ci	1500µE ci	2250µE ci	0µE-2 ci
	[mmol m-2s-1]:	[mmol m-2s-1]:	[mmol m-2s-1]:	[mmol m-2s-1]:	[mmol m-2s-1]:	[ppm]:	[ppm]:	[ppm]:	[ppm]:	[ppm]:
JF1006-1271#10AaA-10E-1 10.02.2022	150.5	218.0	305.6	325.6	85.1	429.5	250.8	262.1	262.5	449.0
JF1006-1271#10AaA-10E-2 10.02.2022	144.2	200.9	255.4	249.4	81.6	429.1	255.8	253.5	242.2	440.7
JF1006-1271#10AaA-10E-3 10.02.2022	72.0	279.5	250.6	233.4	37.2	436.0	296.8	275.0	262.3	466.4
JF1006-1271#10AaA-10E-4 11.02.2022	129.0	235.9	298.0	275.5	93.6	429.3	267.9	264.6	249.4	433.0
JF1006-1271#10AaA-10E-5 11.02.2022	159.6	351.3	415.2	371.8	115.7	419.0	296.5	288.1	272.4	423.7
JF1006-1271#10AaA-10E-6 23.05.2022	130.2	287.0	325.3	307.9	94.2	417.5	284.1	278.2	267.3	425.3
JF1006-1271#10AaA-10E-7 23.05.2022	47.9	190.2	223.8	213.2	43.6	434.6	230.9	224.7	212.2	439.1
JF1006-1271#10AaA-10E-8 23.05.2022	66.6	296.6	307.8	303.1	43.5	431.1	285.7	277.7	273.5	441.3
Average:	112.5	257.4	297.7	285.0	74.3	428.3	271.1	265.5	255.2	439.8
STDEV.:	43.4	55.3	58.8	52.4	29.1	6.7	23.8	19.8	20.5	13.7
Gas exchange measurements at 400 ppm CO2 concentration Δnad9-c14:
Δnad9-c14 (JF1006-1271#14AaA-10E): Respiration & Assimilation 400ppm CO2
Sample:	Leaf length [cm]:	FV/FM:	Respiration	750 µE	1500µE	2250µE	Respiration 2	Net assimilation:
			[µmol m-2s-1]:	[µmol m-2s-1]:	[µmol m-2s-1]:	[µmol m-2s-1]:	[µmol m-2s-1]:
JF1006-1271#14AaA-10E-1 09.02.2022	17.5	0.71	-2.1	16.1	18.3	19.0	-2.0	21.0
JF1006-1271#14AaA-10E-2 09.02.2022	19.5	0.75	-2.4	18.8	22.2	23.2	-2.4	25.6
JF1006-1271#14AaA-10E-3 09.02.2022	18.5	0.71	-1.8	14.2	15.8	16.5	-1.8	18.3
JF1006-1271#14AaA-10E-4 09.02.2022	18.5	0.66	-2.4	16.5	19.2	20.0	-1.9	21.9
JF1006-1271#14AaA-10E-5 09.02.2022	19.0	0.59	-1.4	16.7	18.7	19.2	-1.1	20.3
JF1006-1271#14AaA-10E-6 19.05.2022	22.5	0.77	-2.5	22.2	29.1	30.9	-2.7	33.4
JF1006-1271#14AaA-10E-7 23.05.2022	20.5	0.68	-2.0	19.5	23.5	24.7	-2.0	26.7
JF1006-1271#14AaA-10E-8 23.05.2022	22.0	0.70	-1.6	19.6	21.3	22.6	-1.5	24.2
Average:	19.8	0.70	-2.0	18.0	21.0	22.0	-1.9	23.9
STDEV.:	1.8	0.06	0.4	2.5	4.1	4.5	0.5	4.7
Δnad9-c14 (JF1006-1271#14AaA-10E): Stomatal conductance and internal CO2 concentration Ci 400ppm CO2
Sample:	0µE	750 µE	1500µE	2250µE	0µE-2	0µE ci	750 µE ci	1500µE ci	2250µE ci	0µE-2 ci
	[mmol m-2s-1]:	[mmol m-2s-1]:	[mmol m-2s-1]:	[mmol m-2s-1]:	[mmol m-2s-1]:	[ppm]:	[ppm]:	[ppm]:	[ppm]:	[ppm]:
JF1006-1271#14AaA-10E-1 09.02.2022	147.4	513.7	523.4	526.2	120.7	419.7	329.5	321.3	318.4	423.3
JF1006-1271#14AaA-10E-2 09.02.2022	70.2	271.4	354.8	367.3	56.6	448.9	270.2	273.0	271.1	461.6
JF1006-1271#14AaA-10E-3 09.02.2022	135.6	371.7	421.7	466.4	122.7	417.8	321.0	319.3	321.8	419.5
JF1006-1271#14AaA-10E-4 09.02.2022	89.0	301.2	394.4	437.9	70.4	439.4	292.9	299.6	302.9	438.0
JF1006-1271#14AaA-10E-5 09.02.2022	60.3	353.1	319.9	291.3	42.7	432.4	300.7	283.4	271.0	438.3
JF1006-1271#14AaA-10E-6 19.05.2022	218.7	426.7	630.0	677.6	136.6	416.0	290.6	292.2	290.8	428.5
JF1006-1271#14AaA-10E-7 23.05.2022	126.5	395.6	482.3	475.7	105.8	421.8	297.7	294.3	287.6	425.7
JF1006-1271#14AaA-10E-8 23.05.2022	81.9	556.5	456.4	512.3	62.5	426.7	319.5	299.4	301.0	432.6
Average:	116.2	398.7	447.9	469.3	89.8	427.8	302.8	297.8	295.6	433.4
STDEV.:	52.3	98.2	99.1	114.4	35.7	11.6	19.5	16.4	19.2	13.2
Gas exchange measurements at 2000 ppm CO2 concentration Wild type:
Wild type: Respiration & Assimilation 2000ppm CO2
Sample:	Leaf length [cm]:	FV/FM:	Respiration	750 µE	1500µE	2250µE	Respiration 2	Net assimilation:
			[µmol m-2s-1]:	[µmol m-2s-1]:	[µmol m-2s-1]:	[µmol m-2s-1]:	[µmol m-2s-1]:
WT PH-6 20.05.2022	22.5	0.81	-2.3	31.6	39.2	43.5	-2.6	45.8
WT PH-7 20.05.2022	21.5	0.74	-2.5	29.0	36.9	40.5	-2.6	43.0
WT PH-8 20.05.2022	21.5	0.74	-1.8	29.5	37.6	41.8	-1.7	43.6
WT PH-9 21.05.2022	23.0	0.71	-2.2	31.1	38.3	42.1	-2.1	44.3
WT PH-10 25.05.2022	22.5	0.81	-1.1	24.2	26.9	27.9	-1.4	29.0
WT PH-11 25.05.2022	19.5	0.69	-1.8	27.5	32.4	33.6	-1.7	35.4
Average:	21.8	0.75	-2.0	28.8	35.2	38.2	-2.0	40.2
STDEV.:	1.3	0.05	0.5	2.7	4.7	6.1	0.5	6.6
Wild type: Stomatal conductance and internal CO2 concentration Ci 2000 ppm CO2
Sample:	0µE	750 µE	1500µE	2250µE	0µE-2	0µE ci	750 µE ci	1500µE ci	2250µE ci	0µE-2 ci
	[mmol m-2s-1]:	[mmol m-2s-1]:	[mmol m-2s-1]:	[mmol m-2s-1]:	[mmol m-2s-1]:	[ppm]:	[ppm]:	[ppm]:	[ppm]:	[ppm]:
WT PH-6 20.05.2022	145.4	269.0	297.4	280.4	133.3	2000.2	1754.6	1719.5	1672.9	2002.6
WT PH-7 20.05.2022	171.2	171.4	177.1	186.0	133.3	1999.3	1678.9	1607.4	1585.5	2007.1
WT PH-8 20.05.2022	126.0	143.2	159.7	160.1	100.3	2000.4	1620.0	1561.3	1511.6	2003.8
WT PH-9 21.05.2022	109.4	143.1	171.3	182.7	81.4	2006.4	1601.7	1582.0	1563.7	2015.6
WT PH-10 25.05.2022	12.1	177.2	66.6	66.5	18.2	2108.8	1734.6	1316.1	1289.6	2090.2
WT PH-11 25.05.2022	107.1	173.0	198.8	194.8	61.0	2001.4	1695.9	1682.2	1662.7	2016.8
Average:	111.9	179.5	178.5	178.4	87.9	2019.4	1681.0	1578.1	1547.7	2022.7
STDEV.:	54.5	46.4	74.1	68.7	44.5	43.9	60.9	141.9	140.4	33.6
Gas exchange measurements at 2000 ppm CO2 concentration Δnad9-01:
Δnad9-01 (JF1006#20SA-40C-40A-40): Respiration & Assimilation 2000ppm CO2
Sample:	Leaf length [cm]:	FV/FM:	Respiration	750 µE	1500µE	2250µE	Respiration 2	Net assimilation:
			[µmol m-2s-1]:	[µmol m-2s-1]:	[µmol m-2s-1]:	[µmol m-2s-1]:	[µmol m-2s-1]:
JF1006#20SA-40C-7 31.05.2022	19.5	0.82	-2.0	7.0	9.3	10.1	-1.9	12.1
JF1006#20SA-40C-8 31.05.2022	22.0	0.80	-0.9	4.8	6.1	6.6	-0.8	7.5
JF1006#20SA-40C-9 01.06.2022	20.5	0.77	-0.9	12.1	15.8	17.8	-0.9	18.7
JF1006#20SA-40C-10 01.06.2022	21.0	0.78	-1.1	12.3	15.3	16.1	-0.2	17.2
JF1006#20SA-40C-11 02.06.2022	17.5	0.78	-0.8	12.5	15.8	17.0	-0.5	17.8
JF1006#20SA-40C-12 02.06.2022	20.0	0.76	-0.7	10.9	13.2	14.5	-0.1	15.2
Average:	20.1	0.79	-1.1	9.9	12.6	13.7	-0.7	14.8
STDEV.:	1.5	0.02	0.5	3.2	4.0	4.4	0.7	4.3
Δnad9-01 (JF1006#20SA-40C-40A-40): Stomatal conductance and internal CO2 concentration Ci 2000 ppm CO2
Sample:	0µE	750 µE	1500µE	2250µE	0µE-2	0µE ci	750 µE ci	1500µE ci	2250µE ci	0µE-2 ci
	[mmol m-2s-1]:	[mmol m-2s-1]:	[mmol m-2s-1]:	[mmol m-2s-1]:	[mmol m-2s-1]:	[ppm]:	[ppm]:	[ppm]:	[ppm]:	[ppm]:
JF1006#20SA-40C-7 31.05.2022	93.1	84.8	81.3	78.5	71.5	2009.9	1840.8	1786.9	1761.0	2016.7
JF1006#20SA-40C-8 31.05.2022	86.0	81.2	79.4	80.0	56.1	1992.2	1878.3	1848.3	1836.2	1991.2
JF1006#20SA-40C-9 01.06.2022	128.0	117.9	112.7	114.0	96.8	1987.0	1807.7	1745.4	1715.6	1989.1
JF1006#20SA-40C-10 01.06.2022	121.5	79.5	67.3	64.4	53.8	1988.7	1723.7	1606.4	1563.6	1979.7
JF1006#20SA-40C-11 02.06.2022	139.9	113.2	110.9	106.6	95.8	1984.8	1795.5	1741.6	1710.2	1983.5
JF1006#20SA-40C-12 02.06.2022	129.9	108.0	99.1	95.9	84.9	1984.1	1811.3	1755.9	1723.6	1977.1
Average:	116.4	97.4	91.8	89.9	76.5	1991.1	1809.6	1747.4	1718.4	1989.6
STDEV.:	21.7	17.5	18.5	18.8	19.0	9.7	51.5	79.7	89.2	14.3
Gas exchange measurements at 2000 ppm CO2 concentration Δnad9-13:
Δnad9-13 (JF1006#20SGcA-40B-40): Respiration & Assimilation 2000ppm CO2
Sample:	Leaf length [cm]:	FV/FM:	Respiration	750 µE	1500µE	2250µE	Respiration 2	Net assimilation:
			[µmol m-2s-1]:	[µmol m-2s-1]:	[µmol m-2s-1]:	[µmol m-2s-1]:	[µmol m-2s-1]:
JF1006#20SGcA-40B-6 31.05.2022	23.0	0.75	-1.5	11.0	15.2	17.0	-1.6	18.5
JF1006#20SGcA-40B-7 31.05.2022	21.0	0.69	-1.4	11.1	14.5	15.2	-1.3	15.9
JF1006#20SGcA-40B-8 01.06.2022	20.0	0.75	-1.7	15.7	20.1	21.6	-1.8	23.3
JF1006#20SGcA-40B-9 01.06.2022	16.0	0.76	-2.5	21.8	24.3	26.0	-2.1	28.5
JF1006#20SGcA-40B-10 02.06.2022	17.5	0.75	-0.9	8.3	10.2	10.7	-0.7	11.6
JF1006#20SGcA-40B-11 02.06.2022	21.5	0.82	-0.8	8.3	10.4	11.3	-1.0	12.3
Average:	19.8	0.75	-1.5	12.7	15.8	17.0	-1.4	18.4
STDEV.:	2.6	0.04	0.6	5.2	5.5	6.0	0.5	6.6
Δnad9-13 (JF1006#20SGcA-40B-40): Stomatal conductance and internal CO2 concentration Ci 2000 ppm CO2
Sample:	0µE	750 µE	1500µE	2250µE	0µE-2	0µE ci	750 µE ci	1500µE ci	2250µE ci	0µE-2 ci
	[mmol m-2s-1]:	[mmol m-2s-1]:	[mmol m-2s-1]:	[mmol m-2s-1]:	[mmol m-2s-1]:	[ppm]:	[ppm]:	[ppm]:	[ppm]:	[ppm]:
JF1006#20SGcA-40B-6 31.05.2022	73.9	62.3	61.9	63.6	53.7	2004.4	1691.9	1581.0	1543.3	2018.6
JF1006#20SGcA-40B-7 31.05.2022	97.6	95.9	97.7	97.2	76.7	1994.3	1785.7	1730.8	1714.6	1997.6
JF1006#20SGcA-40B-8 01.06.2022	143.5	128.8	118.7	114.4	97.4	1990.8	1772.1	1693.6	1659.4	1998.9
JF1006#20SGcA-40B-9 01.06.2022	230.9	203.7	138.8	126.2	91.9	1991.5	1793.6	1684.0	1632.4	2008.8
JF1006#20SGcA-40B-10 02.06.2022	89.8	77.7	76.3	71.6	55.4	1989.2	1801.1	1755.5	1728.4	1990.8
JF1006#20SGcA-40B-11 02.06.2022	95.6	85.6	83.1	81.4	67.1	1986.6	1815.6	1767.2	1742.1	1994.9
Average:	121.9	109.0	96.1	92.4	73.7	1992.8	1776.7	1702.0	1670.0	2001.6
STDEV.:	58.2	51.5	28.5	24.6	18.3	6.2	44.0	67.8	75.1	10.3
Gas exchange measurements at 2000 ppm CO2 concentration Δnad9-29:
Δnad9-29 (JF1006#20SSaC-40A-40): Respiration & Assimilation 2000ppm CO2
Sample:	Leaf length [cm]:	FV/FM:	Respiration	750 µE	1500µE	2250µE	Respiration 2	Net assimilation:
			[µmol m-2s-1]:	[µmol m-2s-1]:	[µmol m-2s-1]:	[µmol m-2s-1]:	[µmol m-2s-1]:
JF1006#20SSaC-40A-6 31.05.2022	19.5	0.74	-1.5	21.4	26.9	28.5	-1.5	30.0
JF1006#20SSaC-40A-7 31.05.2022	20.5	0.68	-1.4	17.4	22.5	24.2	-1.1	25.6
JF1006#20SSaC-40A-8 01.06.2022	20.0	0.69	-1.2	12.5	15.6	17.2	-0.6	18.4
JF1006#20SSaC-40A-9 01.06.2022	21.5	0.70	-1.3	13.0	15.3	16.1	-0.9	17.4
JF1006#20SSaC-40A-10 02.06.2022	18.5	0.69	-1.3	15.4	19.4	20.8	-1.0	22.1
JF1006#20SSaC-40A-11 02.06.2022	22.0	0.75	-1.1	10.2	12.6	13.7	-0.8	14.8
Average:	20.3	0.71	-1.3	15.0	18.7	20.1	-1.0	21.4
STDEV.:	1.3	0.03	0.1	4.0	5.3	5.5	0.3	5.7
Δnad9-29 (JF1006#20SSaC-40A-40): Stomatal conductance and internal CO2 concentration Ci 2000 ppm CO2
Sample:	0µE	750 µE	1500µE	2250µE	0µE-2	0µE ci	750 µE ci	1500µE ci	2250µE ci	0µE-2 ci
	[mmol m-2s-1]:	[mmol m-2s-1]:	[mmol m-2s-1]:	[mmol m-2s-1]:	[mmol m-2s-1]:	[ppm]:	[ppm]:	[ppm]:	[ppm]:	[ppm]:
JF1006#20SSaC-40A-6 31.05.2022	71.1	57.6	61.6	65.0	52.2	2005.6	1383.5	1279.4	1274.9	2017.6
JF1006#20SSaC-40A-7 31.05.2022	97.2	100.5	108.0	114.8	79.4	1995.1	1695.5	1637.0	1631.1	1992.9
JF1006#20SSaC-40A-8 01.06.2022	92.8	89.5	90.6	96.0	71.6	1994.4	1749.0	1696.4	1682.9	1987.1
JF1006#20SSaC-40A-9 01.06.2022	128.6	131.1	129.4	140.8	93.2	1990.2	1812.1	1781.7	1785.7	1988.5
JF1006#20SSaC-40A-10 02.06.2022	111.4	105.3	111.8	113.6	87.5	1992.4	1738.3	1691.7	1674.5	1992.0
JF1006#20SSaC-40A-11 02.06.2022	94.5	92.5	103.1	105.8	73.3	1992.3	1795.7	1776.0	1762.5	1990.1
Average:	99.3	96.1	100.8	106.0	76.2	1995.0	1695.7	1643.7	1635.3	1994.7
STDEV.:	19.3	23.9	23.0	25.0	14.4	5.5	158.5	186.8	185.7	11.4
Gas exchange measurements at 2000 ppm CO2 concentration Δnad9-c03:
Δnad9-c03 (JF1006-1271#3AaA-10E): Respiration & Assimilation 2000ppm CO2
Sample:	Leaf length [cm]:	FV/FM:	Respiration	750 µE	1500µE	2250µE	Respiration 2	Net assimilation:
			[µmol m-2s-1]:	[µmol m-2s-1]:	[µmol m-2s-1]:	[µmol m-2s-1]:	[µmol m-2s-1]:
JF1006-1271#3AaA-10E-6 20.05.2022	19.5	0.79	-1.5	32.0	39.6	43.1	-1.6	44.6
JF1006-1271#3AaA-10E-7 20.05.2022	22.5	0.74	-2.3	31.7	38.9	41.1	-2.1	43.4
JF1006-1271#3AaA-10E-8 21.05.2022	21.0	0.68	-1.8	28.6	34.3	37.4	-1.7	39.2
JF1006-1271#3AaA-10E-9 21.05.2022	21.5	0.70	-2.9	30.1	36.2	38.8	-2.6	41.7
JF1006-1271#3AaA-10E-10 25.05.2022	22.0	0.78	-1.0	27.0	33.1	36.2	-1.4	37.2
JF1006-1271#3AaA-10E-11 25.05.2022	22.5	0.66	-1.9	26.8	31.9	34.7	-1.9	36.6
Average:	21.5	0.73	-1.9	29.4	35.7	38.6	-1.9	40.5
STDEV.:	1.1	0.05	0.7	2.3	3.1	3.1	0.4	3.3
Δnad9-c03 (JF1006-1271#3AaA-10E): Stomatal conductance and internal CO2 concentration Ci 2000 ppm CO2
Sample:	0µE	750 µE	1500µE	2250µE	0µE-2	0µE ci	750 µE ci	1500µE ci	2250µE ci	0µE-2 ci
	[mmol m-2s-1]:	[mmol m-2s-1]:	[mmol m-2s-1]:	[mmol m-2s-1]:	[mmol m-2s-1]:	[ppm]:	[ppm]:	[ppm]:	[ppm]:	[ppm]:
JF1006-1271#3AaA-10E-6 20.05.2022	89.7	303.8	347.3	349.2	87.4	2002.2	1776.7	1752.6	1732.2	2004.2
JF1006-1271#3AaA-10E-7 20.05.2022	93.7	100.7	114.8	131.4	70.3	2013.3	1449.7	1403.5	1440.2	2022.0
JF1006-1271#3AaA-10E-8 21.05.2022	115.7	133.8	160.5	165.2	106.0	2001.5	1609.3	1598.3	1570.1	2002.6
JF1006-1271#3AaA-10E-9 21.05.2022	212.8	209.9	212.0	216.9	138.8	2000.1	1718.4	1665.6	1646.3	2006.5
JF1006-1271#3AaA-10E-10 25.05.2022	33.0	182.8	158.9	139.7	53.0	2021.3	1713.8	1610.3	1523.5	2017.0
JF1006-1271#3AaA-10E-11 25.05.2022	87.9	180.5	152.4	118.7	65.0	2009.7	1712.7	1606.8	1469.3	2020.2
Average:	105.5	185.2	191.0	186.9	86.8	2008.0	1663.4	1606.2	1563.6	2012.1
STDEV.:	59.3	70.0	82.6	86.8	31.5	8.3	117.8	115.0	110.5	8.6
Gas exchange measurements at 2000 ppm CO2 concentration Δnad9-c10:
Δnad9-c10 (JF1006-1271#10AaA-10E): Respiration & Assimilation 2000ppm CO2
Sample:	Leaf length [cm]:	FV/FM:	Respiration	750 µE	1500µE	2250µE	Respiration 2	Net assimilation:
			[µmol m-2s-1]:	[µmol m-2s-1]:	[µmol m-2s-1]:	[µmol m-2s-1]:	[µmol m-2s-1]:
JF1006-1271#10AaA-10E-6 24.05.2022	20.5	0.69	-1.8	24.0	27.5	30.5	-2.0	32.3
JF1006-1271#10AaA-10E-7 24.05.2022	22.0	0.72	-1.1	25.0	29.2	32.4	-1.5	33.5
JF1006-1271#10AaA-10E-8 24.05.2022	21.0	0.70	-1.7	24.4	27.6	29.2	-1.7	30.9
JF1006-1271#10AaA-10E-9 25.05.2022	20.0	0.74	-1.2	24.0	28.6	30.5	-1.4	31.7
JF1006-1271#10AaA-10E-10 25.05.2022	22.5	0.75	-0.6	22.4	26.8	27.6	-0.8	28.4
JF1006-1271#10AaA-10E-11 25.05.2022	21.0	0.76	-1.7	26.4	31.2	33.0	-1.7	34.7
Average:	21.2	0.73	-1.4	24.4	28.5	30.5	-1.5	31.9
STDEV.:	0.9	0.03	0.5	1.3	1.6	2.0	0.4	2.2
Δnad9-c10 (JF1006-1271#10AaA-10E): Stomatal conductance and internal CO2 concentration Ci 2000 ppm CO2
Sample:	0µE	750 µE	1500µE	2250µE	0µE-2	0µE ci	750 µE ci	1500µE ci	2250µE ci	0µE-2 ci
	[mmol m-2s-1]:	[mmol m-2s-1]:	[mmol m-2s-1]:	[mmol m-2s-1]:	[mmol m-2s-1]:	[ppm]:	[ppm]:	[ppm]:	[ppm]:	[ppm]:
JF1006-1271#10AaA-10E-6 24.05.2022	70.7	175.7	169.2	114.0	47.6	2013.9	1731.1	1680.6	1504.6	2037.8
JF1006-1271#10AaA-10E-7 24.05.2022	79.4	169.3	176.8	164.5	73.0	1997.2	1715.1	1677.7	1619.5	2006.2
JF1006-1271#10AaA-10E-8 24.05.2022	77.7	212.1	200.3	134.2	50.9	2008.4	1766.7	1723.1	1591.6	2027.2
JF1006-1271#10AaA-10E-9 25.05.2022	35.9	57.8	68.3	80.3	33.8	2023.1	1302.0	1290.3	1345.6	2040.1
JF1006-1271#10AaA-10E-10 25.05.2022	17.1	26.0	27.7	26.1	17.5	2027.5	611.8	432.5	290.2	2042.6
JF1006-1271#10AaA-10E-11 25.05.2022	63.8	70.1	83.5	99.6	40.7	2015.1	1358.3	1354.5	1417.1	2037.7
Average:	57.4	118.5	121.0	103.1	43.9	2014.2	1414.2	1359.8	1294.8	2031.9
STDEV.:	25.3	76.4	70.2	47.6	18.5	10.8	441.5	490.0	502.9	13.7
Gas exchange measurements at 2000 ppm CO2 concentration Δnad9-c14:
Δnad9-c14 (JF1006-1271#14AaA-10E): Respiration & Assimilation 2000ppm CO2
Sample:	Leaf length [cm]:	FV/FM:	Respiration	750 µE	1500µE	2250µE	Respiration 2	Net assimilation:
			[µmol m-2s-1]:	[µmol m-2s-1]:	[µmol m-2s-1]:	[µmol m-2s-1]:	[µmol m-2s-1]:
JF1006-1271#14AaA-6 20.05.2022	22.5	0.81	-1.9	33.5	39.9	44.1	-2.0	46.0
JF1006-1271#14AaA-7 24.05.2022	22.0	0.71	-3.0	27.9	34.6	38.0	-2.8	41.0
JF1006-1271#14AaA-8 24.05.2022	21.5	0.64	-1.9	26.3	31.1	33.5	-1.9	35.4
JF1006-1271#14AaA-9 24.05.2022	22.5	0.66	-2.0	24.2	28.5	31.2	-1.9	33.2
JF1006-1271#14AaA-10 25.05.2022	20.5	0.77	-1.1	23.5	27.4	30.1	-1.6	31.2
JF1006-1271#14AaA-11 25.05.2022	22.0	0.63	-1.7	25.3	28.7	30.3	-1.8	32.0
Average:	21.8	0.70	-1.9	26.8	31.7	34.5	-2.0	36.5
STDEV.:	0.8	0.07	0.6	3.6	4.8	5.5	0.4	5.8
Δnad9-c14 (JF1006-1271#14AaA-10E): Stomatal conductance and internal CO2 concentration Ci 2000 ppm CO2
Sample:	0µE	750 µE	1500µE	2250µE	0µE-2	0µE ci	750 µE ci	1500µE ci	2250µE ci	0µE-2 ci
	[mmol m-2s-1]:	[mmol m-2s-1]:	[mmol m-2s-1]:	[mmol m-2s-1]:	[mmol m-2s-1]:	[ppm]:	[ppm]:	[ppm]:	[ppm]:	[ppm]:
JF1006-1271#14AaA-6 20.05.2022	72.8	241.3	250.3	253.6	60.0	2016.7	1722.2	1681.4	1651.8	2026.3
JF1006-1271#14AaA-7 24.05.2022	154.2	181.0	198.6	209.8	110.2	2007.0	1702.4	1659.3	1639.9	2015.5
JF1006-1271#14AaA-8 24.05.2022	77.8	148.7	171.6	165.4	58.8	2013.7	1667.6	1653.1	1614.2	2023.4
JF1006-1271#14AaA-9 24.05.2022	99.7	139.4	164.1	147.3	81.4	2007.8	1676.5	1668.3	1601.2	2011.2
JF1006-1271#14AaA-10 25.05.2022	21.2	193.4	189.1	153.7	39.1	2054.6	1758.7	1713.9	1627.5	2037.9
JF1006-1271#14AaA-11 25.05.2022	31.6	104.8	86.8	68.0	22.5	2056.0	1568.5	1422.1	1235.9	2093.3
Average:	76.2	168.1	176.8	166.3	62.0	2026.0	1682.7	1633.0	1561.8	2034.6
STDEV.:	48.3	47.7	53.5	62.8	31.0	23.0	64.9	105.6	160.6	30.2
